# Supplementary material for: Synergistic Effect of Surface Acidity and PtOx Catalyst on the Sensitivity of Nanosized Metal–Oxide Semiconductors to Benzene
Source: Sensors (Basel). 2022 Aug 29;22(17):6520. doi: 10.3390/s22176520 (PMC9460263; doi:10.3390/s22176520)
Supplement: Supplementary file 1 [file sensors-22-06520-s001.zip]

Archive with 1 entries (1 files):
- sensors-1885326-supplementary.pdf
